# Supplementary material for: The symbiotic alga Trebouxia fuels a coherent soil ecosystem on the landscape scale in the Atacama Desert
Source: Environ Microbiome. 2024 Aug 9;19:59. doi: 10.1186/s40793-024-00601-5 (PMC11311966; doi:10.1186/s40793-024-00601-5)
Supplement: Supplementary file 1 — Supplementary Material 1. [file 40793_2024_601_MOESM1_ESM.xlsx]

## Sheet: Tabelle1
Study	ITS	rbcL	Clade	Origin	Isolate Strain (this study)	Direct Pick (this study)	Mycobiont Clade/Identity	Mycobiont Accession
Kosecka et al., 2022	OK533696	OK492066	Clade A05	Bolivia
Kosecka et al., 2022	OK533747	OK492077	Clade A29	Bolivia
Kosecka et al., 2022	OK533757	OK492081	Clade A65	Bolivia
Kosecka et al., 2022	OK533760	OK492083	Clade A65	Bolivia
Kosecka et al., 2022	OK533803	OK492096	Clade A05	Bolivia
Kosecka et al., 2022	OK533919	OK492108	Clade A43	Bolivia
Kosecka et al., 2022	OK533924	OK492109	Clade A05	Bolivia
Kosecka et al., 2022	OK533982	OK492127	Clade A05	Bolivia
Kosecka et al., 2022	OK533984	OK492128	Clade A05	Bolivia
Kosecka et al., 2022	OK533985	OK492129	Clade A05	Bolivia
Kosecka et al., 2022	OK533987	OK492130	Clade A05	Bolivia
Kosecka et al., 2022	OK533992	OK492131	Clade A05	Bolivia
Kosecka et al., 2022	OK534013	OK492138	Clade A64	Bolivia
Kosecka et al., 2022	OK533684	OK492060	Clade I40	Bolivia
Kosecka et al., 2022	OK533687	OK492061	Clade I40	Bolivia
Kosecka et al., 2022	OK533688	OK492062	Clade I39	Bolivia
Kosecka et al., 2022	OK533689	OK492063	Clade I18	Bolivia
Kosecka et al., 2022	OK533709	OK492069	Clade I34	Bolivia
Kosecka et al., 2022	OK533714	OK492071	Clade I15	Bolivia
Kosecka et al., 2022	OK533722	OK492073	Clade I30	Bolivia
Kosecka et al., 2022	OK533738	OK492076	Clade I32	Bolivia
Kosecka et al., 2022	OK533749	OK492078	Clade I28	Bolivia
Kosecka et al., 2022	OK533753	OK492079	Clade I36	Bolivia
Kosecka et al., 2022	OK533754	OK492080	Clade I39	Bolivia
Kosecka et al., 2022	OK533758	OK492082	Clade I31	Bolivia
Kosecka et al., 2022	OK533781	OK492089	Clade I31	Bolivia
Kosecka et al., 2022	OK533799	OK492095	Clade I15	Bolivia
Kosecka et al., 2022	OK533876	OK492098	Clade I28	Bolivia
Kosecka et al., 2022	OK533880	OK492099	Clade I38	Bolivia
Kosecka et al., 2022	OK533895	OK492103	Clade I28	Bolivia
Kosecka et al., 2022	OK533917	OK492107	Clade I28	Bolivia
Kosecka et al., 2022	OK533926	OK492110	Clade I15	Bolivia
Kosecka et al., 2022	OK533940	OK492113	Clade I34	Bolivia
Kosecka et al., 2022	OK533954	OK492118	Clade I34	Bolivia
Kosecka et al., 2022	OK533961	OK492121	Clade I34	Bolivia
Kosecka et al., 2022	OK534000	OK492133	Clade I35	Bolivia
Kosecka et al., 2022	OK534006	OK492136	Clade I28	Bolivia
Kosecka et al., 2022	OK534037	OK492143	Clade I28	Bolivia
Kosecka et al., 2022	OK534038	OK492144	Clade I28	Bolivia
Kosecka et al., 2022	OK534046	OK492145	Clade I15	Bolivia
Kosecka et al., 2022	OK534047	OK492146	Clade I15	Bolivia
Kosecka et al., 2022	OK534048	OK492147	Clade I15	Bolivia
Kosecka et al., 2022	OK534066	OK492150	Clade I39	Bolivia
Kosecka et al., 2022	OK534076	OK492151	Clade I38	Bolivia
Leavitt et al. 2015	KR912355	KR914277	Clade A01	USA
Leavitt et al. 2015	KR912377	KR914279	Clade A01	Canada
Leavitt et al. 2015	KR912538	KR914283	Clade A01	USA
Leavitt et al. 2015	KR912585	KR914285	Clade A02	USA
Leavitt et al. 2015	KR912640	KR914286	Clade A02	Iran
Leavitt et al. 2015	KR912646	KR914287	Clade A02	Kyrgyzstan
Leavitt et al. 2015	KR912659	KR914288	Clade A02	USA
Leavitt et al. 2015	KR912768	KR914289	Clade A03	Sweden
Muggia et al. 2020	MT127662	MT135796	Clade C	Kenya
Muggia et al. 2020	KR913288	MT135797	Clade C	Uruguay
Muggia et al. 2020	MT127663	MT135798	Clade C	Kenya
Muggia et al. 2020	MT127664	MT135799	Clade C	Kenya
Muggia et al. 2020	MT127666	MT135800	Clade C	Kenya
Muggia et al. 2020	MT127690	MT135801	Clade C	Kenya
Muggia et al. 2020	MT127684	MT135802	Clade C	Kenya
Muggia et al. 2020	MT127687	MT135803	Clade C	Kenya
Muggia et al. 2020	MT127691	MT135804	Clade C	Kenya
Muggia et al. 2020	MT127699	MT135805	Clade C	Kenya
Leavitt et al. 2015	KR913295	MT135825	Clade I01	USA
Leavitt et al. 2015	KR913313	MT135826	Clade I01	Chile
Leavitt et al. 2015	KR913405	MT135827	Clade I01	Canada
Leavitt et al. 2015	KR913474	MT135828	Clade I01	USA
Leavitt et al. 2015	KR913696	MT135829	Clade I01	USA
Leavitt et al. 2015	KR913720	MT135830	Clade I01	Iran
Leavitt et al. 2015	KR913846	MT135831	Clade I01	USA
Nyati et al. 2014	AJ969605	AJ969636	Clade I01	USA
Leavitt et al. 2015	KR914009	MT135832	Clade I01	USA
Leavitt et al. 2015	FJ170679	MT135870	Clade S	USA
Leavitt et al. 2015	FJ170522	MT135871	Clade S	USA
Leavitt et al. 2015	FJ170723	MT135872	Clade S	USA
Leavitt et al. 2015	FJ170726	MT135873	Clade S	USA
Leavitt et al. 2015	FJ170493	MT135874	Clade S	USA
Leavitt et al. 2015	KR914065	MT135875	Clade S	USA
Leavitt et al. 2015	KR914068	MT135876	Clade S	USA
Leavitt et al. 2015	KR914071	MT135877	Clade S	USA
Leavitt et al. 2015	KR914076	MT135878	Clade S	USA
Leavitt et al. 2015	KR914092	MT135880	Clade S	USA
del Campo et al., 2010	FJ626725	AB194858	Clade A17
Nyati et al., 2004	AJ969606	AJ969645	Clade A16	Spain
Nyati et al., 2004	AJ969512	AJ969646	Clade A17
Muggia et al., 2014	KJ754324	KM091754	Clade A17	Finland
Muggia et al., 2014	KJ754331	KM091761	Clade A17	France
Muggia et al., 2014	KJ754328	KM091758	Clade A16	Italy
Muggia et al., 2014	KJ754329	KM091759	Clade A16	Italy
Muggia et al., 2014	KJ754311	KM091752	Clade A20	Mexico
Jung et al., 2021	LR586024	LR586027	Clade A22	Chile
Jung et al., 2021	LR586023	LR586026	Clade A22	Chile
Jung et al., 2021	LR586021	LR586025	Clade A22	Chile
Jung et al., 2021	LR586030	LR586037	Clade A11	Chile
Jung et al., 2021	LR586033	LR586035	Clade A11	Chile
Jung et al., 2021	LR586032	LR586034	Clade A11	Chile
	OR726450	GX244600	Clade A22	Chile	11d
	OR726440	GX244601	Clade A23	Chile	11e
	OR26460	GX244602	Clade A24	Chile	17a
	OR726455	GX244603	Clade A14	Chile	17b2
	OR726441	GX244604	Clade A28	Chile	17c1
	OR726449	GX244605	Clade A24	Chile	17c2
	OR726453	GX244606	Clade A23	Chile	17d1
	OR726456	GX244607	Clade A24	Chile	17d2
	OR726448	GX244608	Clade A23	Chile	17e
	OR726452	GX244609	Clade A14	Chile	17f
	OR726454	GX244610	Clade A53	Chile	17g
	OR726457	GX244611	Clade I32	Chile	19c
	OR726451	GX244612	Clade A23	Chile	19d
	OR726434	GX244613	Clade A21	Chile	1b
	OR726442	GX244614	Clade A23	Chile	1e
	OR726436	GX244615	Clade A15	Chile	1f
	OR726437	GX244616	Clade A25	Chile	1g
	OR726438	GX244617	Clade A25	Chile	1h
	OR726445	GX244618	Clade A07	Chile	1k
	OR726435	GX244619	Clade A21	Chile	1l
	OR726439	GX244620	Clade A23	Chile	1m
	OR726443	GX244621	Clade A22	Chile	7a
	OR726444	GX244622	Clade A24	Chile	7b
Jung et al., 2023	ORO42188		Clade I02	Chile
Jung et al., 2023	ORO42189		Clade I02	Chile
Jung et al., 2023	ORO42190		Clade I02	Chile
Jung et al., 2023	ORO42191		Clade I02	Chile
Jung et al., 2023	ORO42186		Clade I02	Chile
Jung et al., 2023	ORO42187		Clade I02	Chile
Jung et al., 2023	ORO42184		Clade I02	Chile
Jung et al., 2023	ORO42185		Clade I02	Chile
Brown and Brown, 2021	OQ589112		Clade I03	Australia
Brown and Brown, 2022	OQ589126		Clade I03	Australia
Brown and Brown, 2023	OQ545722		Clade I03	Australia
Brown and Brown, 2024	OR001757		Clade I03	Australia
Medeiros et al., 2021	OL625072		Clade A53	Bolivia
Voytsekhovich and Beck, 2016	KT819947		Clade A07	Ukraine
De Carolis et al., 2022	OM275534		Clade A08	Argentina
De Carolis et al., 2022	OM275484		Clade A08	Argentina
De Carolis et al., 2022	OM275539		Clade A08	Argentina
De Carolis et al., 2022	OM275529		Clade A08	Argentina
De Carolis et al., 2022	OM275527		Clade A08	Argentina
De Carolis et al., 2022	OM275489		Clade A08	Argentina
De Carolis et al., 2022	OM275538		Clade A08	Argentina
Nyati et al., 2004	AJ969607		Clade A18	USA
Muggia et al., 2014	KJ754320		Clade A17	New Zealand
Muggia et al., 2014	KJ754334		Clade A16	Spain
Muggia et al., 2014	KJ754332		Clade A16	Spain
Muggia et al., 2014	KJ754318		Clade A16	Italy
Castillo and Beck, 2012	JQ993758		Clade A19	Chile
Castillo and Beck, 2012	JQ993759		Clade A10	Chile
Castillo and Beck, 2012	JQ993760		Clade A19	Chile
Castillo and Beck, 2012	JQ993761		Clade A19	Chile
Castillo and Beck, 2012	JQ993762		Clade A19	Chile
Castillo and Beck, 2012	JQ993763		Clade A19	Chile
Castillo and Beck, 2012	JQ993764		Clade A19	Chile
Castillo and Beck, 2012	JQ993765		Clade A19	Chile
Castillo and Beck, 2012	JQ993766		Clade A19	Chile
Castillo and Beck, 2012	JQ993767		Clade A19	Chile
Castillo and Beck, 2012	JQ993768		Clade A10	Chile
Castillo and Beck, 2012	JQ993769		Clade A19	Chile
Castillo and Beck, 2012	JQ993770		Clade A19	Chile
Castillo and Beck, 2012	JQ993771		Clade A19	Chile
Castillo and Beck, 2012	JQ993772		Clade A06	Chile
Castillo and Beck, 2012	JQ993773		Clade A19	Chile
Castillo and Beck, 2012	JQ993774		Clade A19	Chile
Castillo and Beck, 2012	JQ993775		Clade A19	Chile
Castillo and Beck, 2012	JQ993776		Clade A19	Chile
Castillo and Beck, 2012	JQ993777		Clade A10	Chile
Castillo and Beck, 2012	JQ993778		Clade A19	Chile
Castillo and Beck, 2012	JQ993779		Clade A19	Chile
Castillo and Beck, 2012	JQ993780		Clade A19	Chile
Castillo and Beck, 2012	JQ993781		Clade A19	Chile
Castillo and Beck, 2012	JQ993782		Clade A06	Chile
Castillo and Beck, 2012	JQ993783		Clade A06	Chile
Castillo and Beck, 2012	JQ993784		Clade A19	Chile
Castillo and Beck, 2012	JQ993785		Clade A13	Chile
Castillo and Beck, 2012	JQ993786		Clade A12	Chile
Castillo and Beck, 2012	JQ993787		Clade A19	Chile
Castillo and Beck, 2012	JQ993788		Clade A19	Chile
Castillo and Beck, 2012	JQ993789		Clade A19	Chile
Castillo and Beck, 2012	JQ993790		Clade A19	Chile
Castillo and Beck, 2012	JQ993791		Clade A19	Chile
Castillo and Beck, 2012	JQ993792		Clade A19	Chile
Castillo and Beck, 2012	JQ993793		Clade A19	Chile
Castillo and Beck, 2012	JQ993794		Clade A19	Chile
Castillo and Beck, 2012	JQ993795		Clade A19	Chile
Castillo and Beck, 2012	JQ993796		Clade A19	Chile
Castillo and Beck, 2012	JQ993797		Clade A19	Chile
Castillo and Beck, 2012	JQ993798		Clade A19	Chile
Castillo and Beck, 2012	JQ993799		Clade A19	Chile
	OR726462		Clade I32	Chile		ac3b
	OR726463		Clade I32	Chile		ace1	3 Caliciaceae sp. F C2d	OR726522
	OR726464		Clade I32	Chile		ac2d	3 Caliciaceae sp. F C E1	OR726513
	OR726460		Clade I32	Chile		g2f
	OR726461		Clade I32	Chile		alcg3	6 Caliciaceae sp. F LC G3	OR726541
	OR726484		Clade A07	Chile		af4
	OR726467		Clade A18	Chile		gf3
	OR726470		Clade A21	Chile		ge1	14 Pertusariales sp. F E1	OR726556
	OR726469		Clade A21	Chile		ge2
	OR726472		Clade A21	Chile		gc2
	OR726471		Clade A18	Chile		gd2
	OR726458		Clade A21	Chile		gh1
	OR726465		Clade A21	Chile		gg1
	OR726475		Clade A21	Chile		apbd3	1 Caliciaceae sp. F PB D3	OR726548
	OR726498		Clade A22	Chile		aca1	12 Acarospora conafii F C A1	OR726499
	OR726497		Clade A22	Chile		aca2	8 Caliciaceae sp. F C A2	OR726511
	OR726495		Clade A22	Chile		acd1	7 Caliciaceae sp. F C D1	OR726512
	OR726494		Clade A22	Chile		acf1	8 Caliciaceae sp. F C F1	OR726514
	OR726492		Clade A22	Chile		ach1	12 Acarospora conafii F C H1	OR726501
	OR726491		Clade A22	Chile		ac1b	8 Caliciaceae sp. F C1b	OR726517
	OR726490		Clade A22	Chile		ac1e
	OR726486		Clade A22	Chile		ac5a	13 Aspicilia sp. F C5a	OR726503
	OR726489		Clade A22	Chile		ac2a
	OR726459		Clade A22	Chile		gd4
	OR726487		Clade A28	Chile		ac3d	13 Aspicilia sp. F C3d	OR726502
	OR726488		Clade A26	Chile		ac3a
	OR726496		Clade A22	Chile		acc1	12 Acarospora conafii F C C1	OR726500
	OR726473		Clade A23	Chile		apb1c
	OR726477		Clade A23	Chile		alc1a	6 Caliciaceae sp. F LC H3	OR726542
	OR726481		Clade A23	Chile		akc3a	14 Pertusariales sp. F KC3a	OR726561
	OR726479		Clade A23	Chile		alcb4
	OR726483		Clade A23	Chile		akcb2	8 Caliciaceae sp. F KC B2	OR726535
	OR726474		Clade A23	Chile		apbp2
	OR726480		Clade A23	Chile		alca4
	OR726478		Clade A23	Chile		alch3	6 Caliciaceae sp. F LC1a	OR726543
	OR726476		Clade A24	Chile		apba3	8 Caliciaceae sp. F PB A3	OR726546
	OR726493		Clade A26	Chile		acg1	7 Caliciaceae sp. F C G1	OR726515
	OR726466		Clade A26	Chile		gf4
	OR726482		Clade A27	Chile		akce2	8 Caliciaceae sp. F KC E2	OR726538
	OR726485		Clade A22	Chile		ac5b	13 Aspicilia sp. F C5b	OR726504
	OR726468		Clade A27	Chile		ge4
Leavitt et al. 2015	KR912367		Clade A01	USA
Leavitt et al. 2015	KR912394		Clade A01	USA
Jung et al., 2021		LR586045	Clade A04	Chile
Jung et al., 2021		LR586044	Clade A04	Chile
Jung et al., 2021		LR586042	Clade A04	Chile
Jung et al., 2021		LR585970	Clade I40	Chile
Jung et al., 2021		LR585969	Clade I40	Chile
				Chile			11 Candelariella sp. A05	OR726555
				Chile			9 Caloplaca sp. F A2	OR726554
				Chile			10 Wetmoreana sp. F D2	OR726567
				Chile			10 Wetmoreana sp. F A1	OR726565
				Chile			10 Wetmoreana sp. F D1	OR726566
				Chile			14 Pertusariales sp. F E4	OR726557
				Chile			14 Pertusariales sp. F F3	OR726559
				Chile			14 Pertusariales sp. F PB3a	OR726564
				Chile			14 Pertusariales sp. F PB F3	OR726563
				Chile			14 Pertusariales sp. F PB F2	OR726562
				Chile			14 Pertusariales sp. F F1	OR726558
				Chile			14 Pertusariales sp. F H1	OR726560
				Chile			1 Caliciaceae sp. F A	OR726505
				Chile			1 Caliciaceae sp. F PB1a	OR726551
				Chile			1 Caliciaceae sp. F PB H2	OR726550
				Chile			1 Caliciaceae sp. F PB1e	OR726553
				Chile			1 Caliciaceae sp. F PB1b	OR726552
				Chile			2 Caliciaceae sp. F KC D2	OR726537
				Chile			3 Caliciaceae sp. F D3	OR726524
				Chile			3 Caliciaceae sp. F C3	OR726523
				Chile			3 Caliciaceae sp. F B3	OR726510
				Chile			4 Caliciaceae sp. F C1	OR726516
				Chile			4 Caliciaceae sp. F B2	OR726509
				Chile			4 Caliciaceae sp. F A5	OR726507
				Chile			4 Caliciaceae sp. F G4	OR726529
				Chile			4 Caliciaceae sp. F A52	OR726508
				Chile			5 Caliciaceae sp. F F4	OR726531
				Chile			5 Caliciaceae sp. F C5	OR726530
				Chile			5 Caliciaceae sp. F G3	OR726532
				Chile			5 Caliciaceae sp. F G5	OR726533
				Chile			5 Caliciaceae sp. F E5	OR726526
				Chile			6 Caliciaceae sp. F A3	OR726506
				Chile			6 Caliciaceae sp. F LC C4	OR726540
				Chile			6 Caliciaceae sp. F G2	OR726528
				Chile			6 Caliciaceae sp. F F2	OR726527
				Chile			6 Caliciaceae sp. F H2	OR726534
				Chile			6 Caliciaceae sp. F LC1b	OR726544
				Chile			6 Caliciaceae sp. F LC1c	OR726545
				Chile			7 Caliciaceae sp. F PB G2	OR726549
				Chile			7 Caliciaceae sp. F PB C3	OR726547
				Chile			7 Caliciaceae sp. F C2c	OR726521
				Chile			7 Caliciaceae sp. F C2b	OR726520
				Chile			8 Caliciaceae sp. F C2	OR726519
				Chile			8 Caliciaceae sp. F KC3b	OR726539
				Chile			8 Caliciaceae sp. F C1f	OR726518
				Chile			8 Caliciaceae sp. F KC C2	OR726536
				Chile			8 Caliciaceae sp. F E3	OR726525
